# Supplementary material for: The Interplay of Mitochondrial Oxidative Stress and Endoplasmic Reticulum Stress in Cardiovascular Fibrosis in Obese Rats
Source: Antioxidants (Basel). 2021 Aug 11;10(8):1274. doi: 10.3390/antiox10081274 (PMC8389298; doi:10.3390/antiox10081274)
Supplement: Supplementary file 1 [file antioxidants-10-01274-s001.zip]

Archive with 1 entries (1 files):
- antioxidants-1303814-supplementary.pdf
